# Supplementary material for: Rumen Microbiome Reveals the Differential Response of CO2 and CH4 Emissions of Yaks to Feeding Regimes on the Qinghai–Tibet Plateau
Source: Animals (Basel). 2022 Oct 30;12(21):2991. doi: 10.3390/ani12212991 (PMC9657323; doi:10.3390/ani12212991)
Supplement: Supplementary file 1 [file animals-12-02991-s001.zip]

Archive with 1 entries (1 files):
- animals-1995926-supplementary.pdf
